# Supplementary material for: A hybrid breast cancer/mesenchymal stem cell population enhances chemoresistance and metastasis
Source: JCI Insight. 2023 Sep 22;8(18):e164216. doi: 10.1172/jci.insight.164216 (PMC10561721; doi:10.1172/jci.insight.164216)
Supplement: Supporting data values [file jciinsight-8-164216-s149.xlsx]

## Sheet: Figure 1
Figure 1 C	% panCK/FAP+ cells
	Primary	Mets
	12.3	1.79
	8.37	0.04
	24.51	0.99
	2.4	15.56
	16.32	10.17
	0.71	2.23
	7.91	0.53
	1.7	7.7
	11.53	7
	2.49	61.33
	0.6	32.89
	0.14	32.92
	1.92	36.8
	1.12	42.08
	12.7	39.27
	14.84	31.96
	0.1	42.41
	7.93	13.61
	4.97	37.08
	5.96
AVG	6.926	21.9137

## Sheet: Figure 2
Figure 2 C	Polyploidy (Fold change)
	GFP+	GFP+/DsRed+ (hybrid)
	1	5.6875
	1	3.42623
	1	6.5531
AVG	1	5.22228
Figure 2D		pg/ml		avg
		GFP-231	GFP-231+DsRed-MSC	GFP-231	GFP-231+DsRed-MSC
	IL6	54.497	151.099	57.8215	135.053
		64.1861	129.99
		54.7813	124.069
	CCL2	11.8	47.5	11.7667	40.2333
		14.8	41
		8.7	32.2
	OPN	0.180482	0.313366	0.216863	0.294091
		0.255833	0.275681
		0.214273	0.293226
	THSB1	201.364	788.783	188.679	820.398
		174.173	805.569
		190.5	866.843
	uPAR	1633.93	3548.12	1446.15	3304.68
		1076.94	2813.09
		1627.58	3552.82
	% SA-b-galactosidase Dsred+ cells (Fold Change)
Figure 2E	DsRed-231	MSC	DsRed-231+MSC
	1	0	16.2088
	1	0	17.0712
	1	0	21.135
AVG	1	0	18.1383
	SA-b-galactosidase pixel
Figure 2F	GFP-231	hybrid
	5.091	42.097
	18.096	30.917
	8.073	15.746
	5.257	13.894
	2.387	11.991
	4.762	81.461
AVG	7.27767	32.6843

## Sheet: Figure 3
Figure 3 a	GFP pixels					Figure 3 a	GFP pixels
	GFP-231	GFP-231+ DOXO	GFP-231+DsRed-MSC	GFP-231+DsRed-MSC+DOXO			GFP-231	GFP-231+ PTX	GFP-231+DsRed-MSC	GFP-231+DsRed-MSC+PTX
	25.8	16	52.8	44.6			25.8	4.6	52.8	46
	32.3	9.4	56	53			32.3	8.5	56	51.7
	52.7	15.5	55.5	47			52.7	8	55.5	46.2
AVG	36.9333	13.6333	54.7667	48.2		AVG	36.9333	7.03333	54.7667	47.9667
Figure 3b	GFP+ (fold change)					Figure 3b	GFP+/DSRED (Fold change)
	CONTR	DOXO	PTX				CONTR	DOXO	PTX
	1	0.091676	0.0209424				1	1.80462	1.09486
	1	0.368566	0.243986				1	1.57967	1.27994
	1	0.532646	0.760321				1	1.32025	0.997555
AVG	1	0.330963	0.34175			AVG	1	1.56818	1.12412
Figure 3C	GFP-231	GFP-231+ PTX	GFP-231+DsRed-MSC	GFP-231+DsRed-MSC+PTX
	100	35	100	100
	100	56	100	94.45
	100	67	100	76.47
AVG	100	52.6667	100	90.3067

## Sheet: Figure 4
	Figure 4 A	Tumor volume (mm3) x 103
		control	PTX
		4600	2500
		4500	2200
		8400	1000
		3800
	AVG	5325	1900
	Figure 4 B	panCK+/FAP+ cells (%) tumors
		contr	PTX
		30.58	65.32
		24.29	66.16
		23.07	79.18
		56.11
	AVG	33.5125	70.22
	Figure 4 C	Met/mice/group (n)
		contr	PTX
		4.94286	18.5545
		26.4267	23.96
		22.9176	12.921
		22.225
	AVG	19.128	18.4785
	Lung mets ( quantification of GFP pixels)
	Figure 4 D	GFP-231	GFP-231 Doxo	GFP-231 + DsRED-MSC	231-shC-GFP +MSC Doxo
	Met/mice/group	60		DsRed-MSC	24
		26	11	24	26
		21	9	25	11
			9
	AVG	35.6667	9.25	21.3333	20.3333
		Metastatic photon flux (p/s)x107
	Figure 4 F	GFP-CCN6KO			GFP-CCN6KO+DsRed-MSC
		control	PTX	Navitoclax	control	PTX	Navitoclax
		25000000	8840000	32500000	12200000	6560000	12200000
		20800000	10000000	6110000	28000000	14700000	6190000
		42700000	11600000	18300000	15500000	23400000	2470000
		15700000	9000000	33200000	50300000	20900000	3860000
		56100000	19200000	22500000	20100000	17400000	14500000
		39400000	13800000	21300000	55800000	6100000	6440000
						37300000	836000
							21700000
							3330000
							3500000
							325000
							3100000
							3170000
							2710000
	AVG	3.32833e+07	1.20733e+07	2.23183e+07	3.03167e+07	1.80514e+07	6.02364e+06

## Sheet: Figure 5
		GFP+/DsRed+ Fold change
	Figure5 B	231-ShC	231-shWNT5A1	shWNT5A2
		1	0.144107	0.187903
		1	0.0409725	0.463184
		1	0.281924	0.546604
	AVG	1	0.155668	0.399231
		Engulfment rate %
	Figure5 C	GFP-231+DsRed-MSC
		CONTR	ANTI-WNT5A
		50	10
		40	10
		30	20
	AVG	40	13.3333
	Figure5 D	% viability
		GFP-231+DsRed-MSC
		control	anti-WNT5A
		100	70
		90	50
		80	40
	AVG	90	53.3333
	Figure5 E	IL6 (pg/ml)
		GFP-231-ShC+MSC	GFP-231-ShWNT5A+MSC
		183.572	102.285
		305.228	72.73
		151.099	51.0445
			126.12
	AVG	213.3	88.0448
	Figure5 F	CCL2 (pg/ml)
		control	IL6rh
		81.3715	94.3116
		73.294	87.618
		73.294	85.6246
		68.4466	84.626
		77.8499	83.376
		77.5977	86.6219
		75.0697	81.8731
		70.748	91.3428
	AVG	74.7089	86.9242
		Total fluorescence/ # of cells (fold change)
		MSC+
	Figure5 G	shC	shC+tocilizum	shc+ ccr2i	shwnt5a	shwnt5a+il6	shwnt5a+wnt5a
		1	0.148397	0.370027	0.376056	0.885223	1.06225
		1	0.182047	0.585261	0.378359	0.851652	0.695166
		1	0.301216	0.58045	0.512222	0.98599	1.31573
	AVG	1	0.210553	0.511913	0.422212	0.907622	1.02438

## Sheet: Figure 6
	Figure 6 C	Met	Non-Met	Met v Non-Met
	MZB1	209647	2313011	-2165411474
	CHCHD2	2042089	2207598	-165509378
	SCD	1698234	1855083	-1568492903
	MAL2	1894724	2014807	-1200830628
	GOPC	184749	1963492	-1160024539
	S100A11	2590223	2704233	-1140107831
	IGHV4-4	1831259	194251	-1112509957
	IGHV1-18	170857	181964	-1110707415
	ARHGEF10L	161726	1727447	-1101876838
	LYPD3	1965221	2073112	-1078915991
	PIP	1896562	2002453	-1058911309
	OR4F21	1723027	1828839	-1058113166
	FBLN2	2186012	2289079	-1030667758
	LAD1	1994363	2096525	-102162367
	ZNF800	2379339	2480595	-1012559834
	CALB2	1977189	2072456	-0.952677807
	ANPEP	2172478	2265973	-0.934950479
	LTF	2153852	2243995	-0.901427555
	MAGEB2	1823775	1738412	0.853626379
	FAM91A1	1792466	1702107	0.903591887
	RRM1	2103443	2012758	0.906850844
	VGF	1837714	1746656	0.910580269
	VSIG4	1804668	1708262	0.964061154
	AGR2	1971379	1871574	0.998044026
	NRCAM	1780879	168022	1006592769
	RAVER1	1969883	1868877	101005955
	ITGA8	1603326	149616	1071658876
	SCG2	1952997	184463	1083672199
	SPTB	2056331	1938162	1181685886
	HSPB6	1963709	1836376	1273331331
	PTGIS	211224	1981442	1307976994
	CHGA	2104844	1967091	1377529908
	SHBG	1773058	1632197	1408611915
	APOM	2043142	1900708	1424337655
	CHGB	1849326	1704219	1451074283
	PCP4	1922987	1753599	1693889724

## Sheet: Supplementary Figure 2
		Supp Figure 2 D
		days elapsed	13	16	19	21	23
			47098916	36211228	4724835	8468537	83300000
		Metastasis photon flux (p/s)	103000000	37735796	143000000	126000000	17997482
			2389250	4.51904e+06	80658120	231000000	477000000
		AVG	5.08294e+07	2.61554e+07	7.61277e+07	1.21823e+08	1.92766e+08

## Sheet: Supplementary Figure 3
Supp Figure 3 A	GFP-231	GFP-231+DsRed-MSC
IL6	510021	1.06266e+06
MCP1	290132	1.06266e+06
OPN	110132	262353
THBS1	848228	2.19833e+06
uPAR	1380142	2.83261e+06
Supp Figure 3 B	CCL2 (pg/ml) x 102		CCL2 (pg/ml) x 103
	GFP-T4	GFP-T4+MSC	GFP-436	GFP-436+MSC
	595.212	1312.5	50.5426	66.8059
	586.943	1274.55	52.713	66.9471
	520.931	1056.78	53.0488	65.9863
	589.004
AVG	573.023	1214.61	52.1015	66.5798
	IL6 (pg/ml) x 102		IL6 (pg/ml) x 103
Supp Figure 3 C	GFP-T4	GFP-T4+MSC	GFP-436	GFP-436+MSC
	1.31412	4.56057	0.689675	5.84796
	1.17496	4.43689	0.595655	4.57437
	1.2457	4.20952	0.3672	4.84223
			0.464338	6.1323
AVG	1.24493	4.40233	0.529217	5.34922
Supp Figure 3 D	direct contact co-culture	trans-well co-cult.
IL-6	2351.68	1204.95
MCP-1	3034.06	1883.84
OPN	517.496	320.236
THBS1	4057.07	1225.27
UPAR	4300.42	1854.7

## Sheet: Supplementary Figure 4
		Supp Figure 4 B	SA-B-galactosidase (pixels fold change)
			DsRed-231	MSCs	DsRed-231+MSC
			1	2.94118	4.11765
			1	3.15	3.75
			1	3.09882	4.11765
		AVG	1	3.06333	3.9951

## Sheet: Supplementary Figure 5
		GFP pixels (fold change)						GFP pixels (fold change)
	Supp Figure 5A	MDA-MB-436		MDA-MB-436+MSC				MDA-MB-436		MDA-MB-436+MSC
		C	DOXO	C	DOXO			C	PTX	C	PTX
		1.2	0.6	0.797413	1.42586			1.17951	0.267483	0.797413	0.774614
		1	0.6	0.912905	1.08227			0.96261	0.284631	0.912905	0.542568
		0.9	0.24	1.28966	1.16797			0.857881	0.183495	1.28966	0.687422
	AVG	1.03333	0.48	0.999993	1.22537		AVG	1	0.245203	0.999993	0.668201
		GFP pixels (fold change)						GFP pixels (fold change)
	Supp Figure 5B	CCN6KO		CCN6KO+MSC				CCN6KO		CCN6KO+MSC
		C	DOXO	C	DOXO			C	PTX	C	PTX
		0.707547	0	1.01179	0.29717			0.707547	0.01	1.01179	0.61
		1.48585	0	0.367925	0.205189			1.48585	0.009	0.37	0.42
		0.806604	0	0.367925	0.495283			0.806604	0.01	0.367925	0.37
	AVG	1	0	0.582547	0.332547		AVG	1	0.00966667	0.583239	0.466667
		CCN6KO		CCN6KO+MSC
	Supp Figure 5D	C	NAVITOCLAX	C	NAVITOCLAX
		1	1	1	0
		1	0.9	1	0
		1	0.7	1	0
	AVG	1	0.866667	1	0

[truncated: 2 more sheets: Supplementary Figure 6, Supplementary Figure 7]
